# Supplementary material for: Urinary Comprehensive Genomic Profiling Correlates Urothelial Carcinoma Mutations with Clinical Risk and Efficacy of Intervention
Source: J Clin Med. 2022 Sep 30;11(19):5827. doi: 10.3390/jcm11195827 (PMC9571552; doi:10.3390/jcm11195827)
Supplement: Supplementary file 1 [file jcm-11-05827-s001.zip]

Archive with 1 entries (1 files):
- jcm-1875416-supplementary.pdf
